# Supplementary material for: Biochar-Dual Oxidant Composite Particles Alleviate the Oxidative Stress of Phenolic Acid on Tomato Seed Germination
Source: Antioxidants (Basel). 2023 Apr 11;12(4):910. doi: 10.3390/antiox12040910 (PMC10136075; doi:10.3390/antiox12040910)
Supplement: Supplementary file 1 [file antioxidants-12-00910-s001.zip]

Archive with 1 entries (1 files):
- antioxidants-2308211-supplementary.pdf
